# Supplementary material for: From Tool to Agent: A Semi-Systematic Review of Human–AI Alignment and a Proposed Tiered Healing Ecosystem for Mental Health
Source: Healthcare (Basel). 2026 Mar 23;14(6):820. doi: 10.3390/healthcare14060820 (PMC13026511; doi:10.3390/healthcare14060820)
Supplement: Supplementary file 1 [file healthcare-14-00820-s001.zip]

Archive with 3 entries (3 files):
- File_ S1_Detailed Search.pdf
- Table_S1_PRISMA_Checkl.pdf
- Table_S2 updated.pdf
